# Supplementary material for: Lutein Has a Positive Impact on Brain Health in Healthy Older Adults: A Systematic Review of Randomized Controlled Trials and Cohort Studies
Source: Nutrients. 2021 May 21;13(6):1746. doi: 10.3390/nu13061746 (PMC8223987; doi:10.3390/nu13061746)
Supplement: Supplementary file 1 [file nutrients-13-01746-s001.zip]

Archive with 7 entries (5 files):
- nutrients-1191666-supplementary/
- nutrients-1191666-supplementary/supplementary/
- nutrients-1191666-supplementary/supplementary/desktop.ini
- nutrients-1191666-supplementary/supplementary/TS1_PRISMA 2009 checklist.pdf
- nutrients-1191666-supplementary/supplementary/TS2_search.pdf
- nutrients-1191666-supplementary/supplementary/TS3_the brain coordinates.pdf
- nutrients-1191666-supplementary/supplementary/TS4_quality assessment.pdf
